# Supplementary material for: Human MAIT cells inhibit alloreactive T cell responses and protect against acute graft-versus-host disease
Source: JCI Insight. 2024 Feb 1;9(5):e166310. doi: 10.1172/jci.insight.166310 (PMC11143928; doi:10.1172/jci.insight.166310)
Supplement: Supporting data values [file jciinsight-9-166310-s009.xlsx]

## Sheet: Fig1C
	autologous MAIT							allogeneic MAIT
1:1	24.5	25.9	46.3	47.6	22.6			58.9	56.3	26.7	48.4	35	19.6
1:2	25.7	25.5	36.3	39	28.9			54.4	31.8	9.8	46.6	-2.3	38
1:4	37.9	20.7	38.2	51.6	38.3	10.4		30.1	40.3	10.8	41.4	34.5	13
1:8	11.9	0.9	28	39.7	39	10.3		6.9	-7.4	36	19
1:16	23.4	13.2						5	6	15
1:32	16.6	8.4						6.8	-7.3	12
No MAIT	0	0	0	0	0	0		0	0	0	0	0	0

## Sheet: Fig1D
	CD4 T cells								CD8 T cells
1:1	30.3		48.52	47.4	26.8	50.39	21.09		14.68		7.53	25.66	20.7	33.28	11.91
1:2	24.97	42.86	31.57	40.98	22.93	53.69	40.31		21.69	16.64	24.2	28.59	16.48	27.57	-0.43
1:4	20.68	52.75	45.13	33.94	15.87	47.25	17.05		16.53	29.53	32.65	25.5	8.24	22.02	-14.47
1:8	2.73	31.4	40.04	34.56	17.2	38.93	21.55		4.37	13.7	21	27.67	-1.65	24.31	-10.5
1:16				13.61	21.87							15.77	23.44
1:32				19.27	14.4							18.08	0.55
No MAIT	0	0	0	0	0	0	0		0	0	0	0	0	0	0

## Sheet: Fig1E
	MAIT							CD8EM
1:1	31.51	38.76	34.62	74.67		28.12		-1.44	3.22	-1.28	11.67
1:2	35.14	41	44.11	58.33	26.03	21.78		1.5	1.15	9.78	7	-19.89
1:4	39.62	36.52	50.14	32.17	25.85	20.72		11.33	0.12	-0.75	-7.33	-18.64
1:8	22.54	27.89	35.83	0.33	12.98	30.02		4.95	6.33	-1.27	-1.33	-4.88	-11.42
1:16	20.64	17.19	25.82	0	5.12	8.88		-0.23	-2.65	1.67		-13.64	-6.13
No MAIT	0	0	0	0	0	0		0	0	0	0	0	0

## Sheet: Fig2A
1	2	3	4	5	6	7
0	35.16		23.88	-1.16		-5.64
0	45.77	2.04	12.94	1		-12.27
0	69.93	28.79	49.96	11.71	18.93	-17.4
0	43.46	-3.21	26.86	-7.06	-13.31	-15.24
0	75.46	58.86	75.7	16.52	0.16	49.96
0	37.48		23.38	0.66		-6.3
0	61.57	-20.19	3.57
0	51.55	-19.72	-4.81

## Sheet: Fig2D
0	0.01	0.1	0.3	1	10
23.817	30.1262	27.918	11.1987
31.5457	40.0631		13.56
23.9748	27.2871	26.183	18.2524
42.0455	35.4708	37.5		13.75	0.42532
37.4		29.6266		8.25325	1.86688
35.7143				11.8019	3.57143

## Sheet: Fig2F
CD25			ICOS			HLADR			CD28			CD39			CD86			OX40			PD1			LAG3			Tim3
Ctrl	+M	+M+A	Ctrl	+M	+M+A	Ctrl	+M	+M+A	Ctrl	+M	+M+A	Ctrl	+M	+M+A	Ctrl	+M	+M+A	Ctrl	+M	+M+A	Ctrl	+M	+M+A	Ctrl	+M	+M+A	Ctrl	+M	+M+A
24	10.9	15.3	20.8	11.1	16.1	8.2	3.4	5.2	18.5	8.7	13.1	20.5	8.3	12.2	22.6	8.1	13.9	16.6	8.9	10.8	9	5.1	6.9	12.6	4.6	7.5	13.7	4.8	7
30.5	15.4	22.4	29.6	19.7	27.1	11.6	4.3	6.9	27.7	19.5	26.4	30.2	17.2	22.5	26.4	9.1	17.2	18.8	13.4	15.7	7	5	6.4	16.2	10	12.2	19.7	7.7	11
44.4	23	36.5	41.8	21.6	35.5	14.5	10.5	14	42.5	28.7	38.4	39.6	30.8	39.5	37.4	13.6	27.4	30.8	13.3	19.8	18.2	12.3	18.9	25	7.9	15.5	27.8	11.6	20.7

## Sheet: Fig2G
0	0.01	0.1	1	10	300
36.8	34.1	32.24	31.73	33.27	36.15
23.9	27.35	29.82	28.09	28.87	32.25
36.57	33.75	32.55	32.15	32.74	38.8
20.85			37.56	35.25	54.06
27.89			37.98	41.56	56.27
28.63				45.34	57.98

## Sheet: Fig3B weight
	5M PBMC												5M PBMC - MAIT
D0	100	100	100	100	100	100	100	100	100	100	100		100	100	100	100	100	100	100	100
D3	106	110	100	100	100	100	100	100	104	100	100		100	106	100	96	100	100	100	96
D7	106	110	100	100	105	100	105	104	100	100	104		105	106	100	96	100	95	100	92
D8	106	105	100	100	105	100	110	104	104	105	104		105	106	100	96	100	100	100	92
D13	106	105	100	105	105	100	110	104	100	100	104		105	106	100	96	100	100	95	96
D16	106	105	96	105	110	100	105	109	96	100			105	106	100	91	100	95	90	100
D20	106	110	91	105	105	95	105	109	80	105			100	106	100	91	90	95	86	92
D22	106	110	91	105	105	95	105	109	80	105			100	106	100	87	95	90	86
D24	106	110	87	105	105	100	110	109	76	110			95	106	100	83	95	90	86
D28	100	110	87	105	110	100	105	104	80	95			95	100	94	74	85	86	81
D31	100	110	87	100	95	95	100	100	80	95			89	94	88	74	85	86	71
D34	100	100	87	100	95	95	100	91	76	90			80	90	88	65	80	81
D35	100	100	87	95	95	90	95	91	72	90
D37	100	100	87	90	90	90	90	91
D40						86		91

## Sheet: Fig3B score
	5M PBMC										5M PBMC - MAIT
D0	0	0	0	0	0	0	0	0	0		0	0	0	0	0	0	0	0
D3	0	1	0	0	0	0	0	0	0		0	0	0	0	0	0	0	0
D7	0	1	0	0	0	0	0	0	0		0	0	0	0	0	0	0	0
D8	0	1	0	0	0	0	0	0	0		0	0	0	0	0	0	0	0
D13	0	1	0	0	0	0	0	0	0		0	0	0	0	0	0	0	0
D16	1	1	0	0	0	0	2	0			1	1	1	0	0	0	0	0
D20	1	1	1	0	0	0	2	0			1	1	1	3	3	3	3	3
D22	1	1	1	0	0	0	2	1			1	1	1	3	3	4	4	3
D24	2	1	1	2	1	1	3	1			1	2	2	3	3	4	5	3
D28	3	1	1	3	1	1	3	2			2	3	3	4	5	5	5
D31	3	3	1	3	3	3	3	3			3	4	5	6	6	6	5
D34	3	3	2	4	5	4	4	3			5	5	6	6	6	6

## Sheet: Fig3E weight
	PBMCs								PBMCs + MAIT D25					PBMCs + MAIT D0							PBMCs + MAIT D10
D0	100	100	100	100	100	100	100		100	100	100	100		100	100	100	100	100	100		100	100	100
D4	100	105	100	105	105	104	102		100	105	100	95		100	105	104	104	105	105		100	109	105
D8	100	105	100	105	105	104	102		100	105	100	95		100	105	104	104	105	105		100	109	105
D12	100	105	100	105	105	104	102		105	105	100	95		100	105	104	104	105	105		100	109	105
D16	105	105	104	110	105	104	102		105	105	100	100		100	105	104	104	100	105		105	114	105
D20	105	110	100	105	105	100	105		105	105	100	100		100	105	100	108	100	105		110	114	105
D24	105	105	100	93	95	92	100		105	105	100	100		96	100	100	104	105	105		110	114	100
D28	105	110	96	90	100	88	96		111	105	105	105		93	95	104	104	105	105		105	114	100
D32	100	95	94	85	100	86	89		111	105	105	105		93	95	100	108	100	100		100	114	100
D36	100	81	89	81	91	83	78		111	105	105	105		93	100	104	108	100	100		100	114	95
D40	71	71	76	78	86	72	66		105	95	105	100		85	100	104	96	105	100		100	95	95
D44									100	84	100	100		85	95	104	100	100	95		100	95	90
D48									95		76	86		81	91	100	100	96	95		95	86	90
D52									95			86		78	86	96	96	96	95		95	86	90

[truncated: 5 more sheets: Fig3E score, Fig S2B, Fig S3, Fig S7, Fig S9B]
